# Supplementary material for: The Contribution of CD26-Negative Fibroblasts to Endometrial Scarring
Source: Biomolecules. 2025 Oct 10;15(10):1433. doi: 10.3390/biom15101433 (PMC12563657; doi:10.3390/biom15101433)
Supplement: Supplementary file 1 [file biomolecules-15-01433-s001.zip]

Archive with 1 entries (1 files):
- biomolecules-3867708-supplementary.pdf
